# Supplementary material for: Removing auto-activators from yeast-two-hybrid assays by conditional negative selection
Source: Sci Rep. 2021 Mar 9;11:5477. doi: 10.1038/s41598-021-84608-9 (PMC7943551; doi:10.1038/s41598-021-84608-9)
Supplement: Supplementary file 1 — Supplementary Information 1. [file 41598_2021_84608_MOESM1_ESM.txt]

LOCUS       Exported                8178 bp ds-DNA     circular SYN 03-MAR-2020
DEFINITION  synthetic circular DNA
ACCESSION   .
VERSION     .
KEYWORDS    pRS305K-pGAL2-URA3
SOURCE      synthetic DNA construct
  ORGANISM  synthetic DNA construct
REFERENCE   1  (bases 1 to 8178)
  AUTHORS   .
  TITLE     Direct Submission
  JOURNAL   Exported Tuesday, May 5, 2020 from SnapGene Viewer 5.0.8
            https://www.snapgene.com
COMMENT     ORIGDB|GenBank
FEATURES             Location/Qualifiers
     source          1..8178
                     /organism="synthetic DNA construct"
                     /mol_type="other DNA"
     gene            complement(660..1042)
                     /label=LEU2
     primer_bind     956..975
                     /label=FD sequencing primer
     promoter        1043..1666
                     /label=pGAL2
                     /note="/vntifkey=29"
     gene            1668..2484
                     /label=URA3
                     /label=nonstandard type:  loci
                     /note="/vntifkey=18"
     terminator      2515..2764
                     /label=CYC1t
                     /note="/vntifkey=43"
     gene            2827..4183
                     /label=KanMX
     primer_bind     2828..2847
                     /label=RV sequencing primer
     gene            complement(4190..4890)
                     /label=LEU2
     promoter        complement(4885..5289)
                     /label=LEU2 promoter
     rep_origin      complement(5589..6044)
                     /direction=LEFT
                     /label=f1 ori
     rep_origin      complement(6355..6943)
                     /direction=LEFT
                     /label=ori
     CDS             complement(7114..7974)
                     /codon_start=1
                     /label=AmpR
                     /translation="MSIQHFRVALIPFFAAFCLPVFAHPETLVKVKDAEDQLGARVGYI
                     ELDLNSGKILESFRPEERFPMMSTFKVLLCGAVLSRIDAGQEQLGRRIHYSQNDLVEYS
                     PVTEKHLTDGMTVRELCSAAITMSDNTAANLLLTTIGGPKELTAFFHNMGDHVTRLDRW
                     EPELNEAIPNDERDTTMPVAMATTLRKLLTGELLTLASRQQLIDWMEADKVAGPLLRSA
                     LPAGWFIADKSGAGERGSRGIIAALGPDGKPSRIVVIYTTGSQATMDERNRQIAEIGAS
                     LIKHW"
     promoter        complement(7975..8079)
                     /label=ampR promoter
ORIGIN
        1 gcgtttcggt gatgacggtg aaaacctctg acacatgcag ctcccggaga cggtcacagc
       61 ttgtctgtaa gcggatgccg ggagcagaca agcccgtcag ggcgcgtcag cgggtgttgg
      121 cgggtgtcgg ggctggctta actatgcggc atcagagcag attgtactga gagtgcacca
      181 tatcgactac gtcgtaaggc cgtttctgac agagtaaaat tcttgaggga actttcacca
      241 ttatgggaaa tggttcaaga aggtattgac ttaaactcca tcaaatggtc aggtcattga
      301 gtgtttttta tttgttgtat tttttttttt ttagagaaaa tcctccaata tcaaattagg
      361 aatcgtagtt tcatgatttt ctgttacacc taactttttg tgtggtgccc tcctccttgt
      421 caatattaat gttaaagtgc aattcttttt ccttatcacg ttgagccatt agtatcaatt
      481 tgcttacctg tattccttta ctatcctcct ttttctcctt cttgataaat gtatgtagat
      541 tgcgtatata gtttcgtcta ccctatgaac atattccatt ttgtaatttc gtgtcgtttc
      601 tattatgaat ttcatttata aagtttatgt acaaatatca taaaaaaaga gaatcttttt
      661 aagcaaggat tttcttaact tcttcggcga cagcatcacc gacttcggtg gtactgttgg
      721 aaccacctaa atcaccagtt ctgatacctg catccaaaac ctttttaact gcatcttcaa
      781 tggccttacc ttcttcaggc aagttcaatg acaatttcaa catcattgca gcagacaaga
      841 tagtggcgat agggtcaacc ttattctttg gcaaatctgg agcagaaccg tggcatggtt
      901 cgtacaaacc aaatgcggtg ttcttgtctg gcaaagaggc caaggacgca gatggcaaca
      961 aacccaagga acctgggata acggaggctt catcggagat gatctgaagc ttcgtacgct
     1021 gcaggtcgac ggatccgtcg accactcaac ttgtaactgg caactacttt gcattaaact
     1081 ccaattaaat gcgatagaat cttttcagaa aaggtattca acgtcaattc ggaaagcttc
     1141 cttccgggat ggcttaagta ggttgcaatt tctttttcta ttagtagcta aaaatgggtc
     1201 acgtgatcta tattcgaaag gggcggttgc ctcaggaagg caccggcggt ctttcgtccg
     1261 tgcggagata tctgcgccgt tcaggggtcc atgtgccttg gacgatatta aggcagaagg
     1321 cagtatcggg gcggatcact ccgaaccgag attaggtaag cccttcccat ctcaagatgg
     1381 ggagcaaatg gcattatact cctgctagaa agttaactgt gcacatattc ttaaattata
     1441 caacgttctg gagagctatt gttcaaaaaa caaacatttc gcaggctaaa atgtggagat
     1501 aggataagtt ttgtagacat atataaacaa tcagtaattg gattgaaaat ttggtgttgt
     1561 gaattgctct tcattatgca ccttattcaa ttatcatcaa gaatagtaat agttaagtaa
     1621 acacaagatt aacataataa aaaaataatt ctttcataat agcaggctta gcatgtcgaa
     1681 agctacatat aaggaacgtg ctgctactca tcctagtcct gttgctgcca agctatttaa
     1741 tatcatgcac gaaaagcaaa caaacttgtg tgcttcattg gatgttcgta ccaccaagga
     1801 attactggag ttagttgaag cattaggtcc caaaatttgt ttactaaaaa cacatgtgga
     1861 tatcttgact gatttttcca tggagggcac agttaagccg ctaaaggcat tatccgccaa
     1921 gtacaatttt ttactcttcg aagacagaaa atttgctgac attggtaata cagtcaaatt
     1981 gcagtactct gcgggtgtat acagaatagc agaatgggca gacattacga atgcacacgg
     2041 tgtggtgggc ccaggtattg ttagcggttt gaagcaggcg gcggaagaag taacaaagga
     2101 acctagaggc cttttgatgt tagcagaatt gtcatgcaag ggctccctag ctactggaga
     2161 atatactaag ggtactgttg acattgcgaa gagcgacaaa gattttgtta tcggctttat
     2221 tgctcaaaga gacatgggtg gaagagatga aggttacgat tggttgatta tgacacccgg
     2281 tgtgggttta gatgacaagg gagacgcatt gggtcaacag tatagaaccg tggatgatgt
     2341 ggtctctaca ggatctgaca ttattattgt tggaagagga ctatttgcaa agggaaggga
     2401 tgctaaggta gagggtgaac gttacagaaa agcaggctgg gaagcatatt tgagaagatg
     2461 cggccagcaa aactaaggcc gcctcggcct agatagatag caagctaatt ccggcatcat
     2521 gtaattagtt atgtcacgct tacattcacg ccctcccccc acatccgctc taaccgaaaa
     2581 ggaaggagtt agacaacctg aagtctaggt ccctatttat ttttttatag ttatgttagt
     2641 attaagaacg ttatttatat ttcaaatttt tctttttttt ctgtacagac gcgtgtacgc
     2701 atgtaacatt atactgaaaa ccttgcttga gaaggttttg ggacgctcga aggctttaat
     2761 ttgccttaat taaggcgcgc cagatctgtt tagcttgcct cgtccccgcc gggtcacccg
     2821 gccagcgaca tggaggccca gaataccctc cttgacagtc ttgacgtgcg cagctcaggg
     2881 gcatgatgtg actgtcgccc gtacatttag cccatacatc cccatgtata atcatttgca
     2941 tccatacatt ttgatggccg cacggcgcga agcaaaaatt acggctcctc gctgcagacc
     3001 tgcgagcagg gaaacgctcc cctcacagac gcgttgaatt gtccccacgc cgcgcccctg
     3061 tagagaaata taaaaggtta ggatttgcca ctgaggttct tctttcatat acttcctttt
     3121 aaaatcttgc taggatacag ttctcacatc acatccgaac ataaacaacc atgggtaagg
     3181 aaaagactca cgtttcgagg ccgcgattaa attccaacat ggatgctgat ttatatgggt
     3241 ataaatgggc tcgcgataat gtcgggcaat caggtgcgac aatctatcga ttgtatggga
     3301 agcccgatgc gccagagttg tttctgaaac atggcaaagg tagcgttgcc aatgatgtta
     3361 cagatgagat ggtcagacta aactggctga cggaatttat gcctcttccg accatcaagc
     3421 attttatccg tactcctgat gatgcatggt tactcaccac tgcgatcccc ggcaaaacag
     3481 cattccaggt attagaagaa tatcctgatt caggtgaaaa tattgttgat gcgctggcag
     3541 tgttcctgcg ccggttgcat tcgattcctg tttgtaattg tccttttaac agcgatcgcg
     3601 tatttcgtct cgctcaggcg caatcacgaa tgaataacgg tttggttgat gcgagtgatt
     3661 ttgatgacga gcgtaatggc tggcctgttg aacaagtctg gaaagaaatg cataagcttt
     3721 tgccattctc accggattca gtcgtcactc atggtgattt ctcacttgat aaccttattt
     3781 ttgacgaggg gaaattaata ggttgtattg atgttggacg agtcggaatc gcagaccgat
     3841 accaggatct tgccatccta tggaactgcc tcggtgagtt ttctccttca ttacagaaac
     3901 ggctttttca aaaatatggt attgataatc ctgatatgaa taaattgcag tttcatttga
     3961 tgctcgatga gtttttctaa tcagtactga caataaaaag attcttgttt tcaagaactt
     4021 gtcatttgta tagttttttt atattgtagt tgttctattt taatcaaatg ttagcgtgat
     4081 ttatattttt tttcgcctcg acatcatctg cccagatgcg aagttaagtg cgcagaaagt
     4141 aatatcatgc gtcaatcgta tgtgaatgct ggtcgctata ctgctgtcga ttcgatacta
     4201 acgccgccat ccagtgtcga aaacgagctc gaattcgttc ttgatggttt cctccacagt
     4261 ttttctccat aatcttgaag aggccaaaac attagcttta tccaaggacc aaataggcaa
     4321 tggtggctca tgttgtaggg ccatgaaagc ggccattctt gtgattcttt gcacttctgg
     4381 aacggtgtat tgttcactat cccaagcgac accatcacca tcgtcttcct ttctcttacc
     4441 aaagtaaata cctcccacta attctctgac aacaacgaag tcagtacctt tagcaaattg
     4501 tggcttgatt ggagataagt ctaaaagaga gtcggatgca aagttacatg gtcttaagtt
     4561 ggcgtacaat tgaagttctt tacggatttt tagtaaacct tgttcaggtc taacactacc
     4621 ggtaccccat ttaggaccac ccacagcacc taacaaaacg gcatcaacct tcttggaggc
     4681 ttccagcgcc tcatctggaa gtgggacacc tgtagcatcg atagcagcac caccaattaa
     4741 atgattttcg aaatcgaact tgacattgga acgaacatca gaaatagctt taagaacctt
     4801 aatggcttcg gctgtgattt cttgaccaac gtggtcacct ggcaaaacga cgatcttctt
     4861 aggggcagac ataggggcag acattagaat ggtatatcct tgaaatatat atatatattg
     4921 ctgaaatgta aaaggtaaga aaagttagaa agtaagacga ttgctaacca cctattggaa
     4981 aaaacaatag gtccttaaat aatattgtca acttcaagta ttgtgatgca agcatttagt
     5041 catgaacgct tctctattct atatgaaaag ccggttccgg cctctcacct ttcctttttc
     5101 tcccaatttt tcagttgaaa aaggtatatg cgtcaggcga cctctgaaat taacaaaaaa
     5161 tttccagtca tcgaatttga ttctgtgcga tagcgcccct gtgtgttctc gttatgttga
     5221 ggaaaaaaat aatggttgct aagagattcg aactcttgca tcttacgata cctgagtatt
     5281 cccacagtta actgcggtca agatatttct tgaatcaggc gccttagacc gctcggccaa
     5341 acaaccaatt acttgttgag aaatagagta taattatcct ataaatataa cgtttttgaa
     5401 cacacatgaa caaggaagta caggacaatt gattttgaag agaatgtgga ttttgatgta
     5461 attgttggga ttccattttt aataaggcaa taatattagg tatgtggata tactagaagt
     5521 tctcctcgag ggtcgatatg cggtgtgaaa taccgcacag atgcgtaagg agaaaatacc
     5581 gcatcaggaa attgtaaacg ttaatatttt gttaaaattc gcgttaaatt tttgttaaat
     5641 cagctcattt tttaaccaat aggccgaaat cggcaaaatc ccttataaat caaaagaata
     5701 gaccgagata gggttgagtg ttgttccagt ttggaacaag agtccactat taaagaacgt
     5761 ggactccaac gtcaaagggc gaaaaaccgt ctatcagggc gatggcccac tacgtgaacc
     5821 atcaccctaa tcaagttttt tggggtcgag gtgccgtaaa gcactaaatc ggaaccctaa
     5881 agggagcccc cgatttagag cttgacgggg aaagccggcg aacgtggcga gaaaggaagg
     5941 gaagaaagcg aaaggagcgg gcgctagggc gctggcaagt gtagcggtca cgctgcgcgt
     6001 aaccaccaca cccgccgcgc ttaatgcgcc gctacagggc gcgtcgcgcc attcgccatt
     6061 caggctgcgc aactgttggg aagggcgatc ggtgcgggcc tcttcgctat tacgccagct
     6121 gcattaatga atcggccaac gcgcggggag aggcggtttg cgtattgggc gctcttccgc
     6181 ttcctcgctc actgactcgc tgcgctcggt cgttcggctg cggcgagcgg tatcagctca
     6241 ctcaaaggcg gtaatacggt tatccacaga atcaggggat aacgcaggaa agaacatgtg
     6301 agcaaaaggc cagcaaaagg ccaggaaccg taaaaaggcc gcgttgctgg cgtttttcca
     6361 taggctcggc ccccctgacg agcatcacaa aaatcgacgc tcaagtcaga ggtggcgaaa
     6421 cccgacagga ctataaagat accaggcgtt cccccctgga agctccctcg tgcgctctcc
     6481 tgttccgacc ctgccgctta ccggatacct gtccgccttt ctcccttcgg gaagcgtggc
     6541 gctttctcaa tgctcacgct gtaggtatct cagttcggtg taggtcgttc gctccaagct
     6601 gggctgtgtg cacgaacccc ccgttcagcc cgaccgctgc gccttatccg gtaactatcg
     6661 tcttgagtcc aacccggtaa gacacgactt atcgccactg gcagcagcca ctggtaacag
     6721 gattagcaga gcgaggtatg taggcggtgc tacagagttc ttgaagtggt ggcctaacta
     6781 cggctacact agaaggacag tatttggtat ctgcgctctg ctgaagccag ttaccttcgg
     6841 aaaaagagtt ggtagctctt gatccggcaa acaaaccacc gctggtagcg gtggtttttt
     6901 tgtttgcaag cagcagatta cgcgcagaaa aaaaggatct caagaagatc ctttgatctt
     6961 ttctacgggg tctgacgctc agtggaacga aaactcacgt taagggattt tggtcatgag
     7021 attatcaaaa aggatcttca cctagatcct tttaaattaa aaatgaagtt ttaaatcaat
     7081 ctaaagtata tatgagtaaa cttggtctga cagttaccaa tgcttaatca gtgaggcacc
     7141 tatctcagcg atctgtctat ttcgttcatc catagttgcc tgactgcccg tcgtgtagat
     7201 aactacgata cgggagggct taccatctgg ccccagtgct gcaatgatac cgcgagaccc
     7261 acgctcaccg gctccagatt tatcagcaat aaaccagcca gccggaaggg ccgagcgcag
     7321 aagtggtcct gcaactttat ccgcctccat ccagtctatt aattgttgcc gggaagctag
     7381 agtaagtagt tcgccagtta atagtttgcg caacgttgtt gccattgcta caggcatcgt
     7441 ggtgtcacgc tcgtcgtttg gtatggcttc attcagctcc ggttcccaac gatcaaggcg
     7501 agttacatga tcccccatgt tgtgaaaaaa agcggttagc tccttcggtc ctccgatcgt
     7561 tgtcagaagt aagttggccg cagtgttatc actcatggtt atggcagcac tgcataattc
     7621 tcttactgtc atgccatccg taagatgctt ttctgtgact ggtgagtact caaccaagtc
     7681 attctgagaa tagtgtatgc ggcgaccgag ttgctcttgc ccggcgtcaa tacgggataa
     7741 taccgcgcca catagcagaa ctttaaaagt gctcatcatt ggaaaacgtt cttcggggcg
     7801 aaaactctca aggatcttac cgctgttgag atccagttcg atgtaaccca ctcgtgcacc
     7861 caactgatct tcagcatctt ttactttcac cagcgtttct gggtgagcaa aaacaggaag
     7921 gcaaaatgcc gcaaaaaagg gaataagggc gacacggaaa tgttgaatac tcatactctt
     7981 cctttttcaa tattattgaa gcatttatca gggttattgt ctcatgagcg gatacatatt
     8041 tgaatgtatt tagaaaaata aacaaatagg ggttccgcgc acatttcccc gaaaagtgcc
     8101 acctgacgtc taagaaacca ttattatcat gacattaacc tataaaaata ggcgtatcac
     8161 gaggcccttt cgtctcgc
//
