# Supplementary material for: Removing auto-activators from yeast-two-hybrid assays by conditional negative selection
Source: Sci Rep. 2021 Mar 9;11:5477. doi: 10.1038/s41598-021-84608-9 (PMC7943551; doi:10.1038/s41598-021-84608-9)
Supplement: Supplementary file 2 — Supplementary Information 2. [file 41598_2021_84608_MOESM2_ESM.xls]

## Sheet: Sheet1
Title: Removing auto-activators from yeast-two-hybrid assays by conditional negative selection Authors: Devendra Shivhare1, Irene Julca1, Pawel Gluza2,3, Marek Mutwil1,2* 1School of Biological Sciences, Nanyang Technological University, 60 Nanyang Drive, 637551, Singapore 2Max Planck Institute of Molecular Plant Physiology, Am Muehlenberg 1, 14476 Potsdam, Germany 3School of Biosciences, Universi…
Table S1. Best BLAST hits of the five AAs to the Marchantia proteome.
AA1
Description	Max Score	Total Score	Query Cover	E value	% Identity	Accession
hypothetical protein AXG93_4019s1130 [Marchantia polymorpha subsp. ruderalis]	47	47	0.12	3e-06	100	OAE33604.1
hypothetical protein MARPO_0107s0034 [Marchantia polymorpha]	47	47	0.12	3e-06	100	PTQ31767.1
hypothetical protein MARPO_0197s0017 [Marchantia polymorpha]	28.5	28.5	0.17	3.8	51.52	PTQ27481.1
hypothetical protein AXG93_1953s1010 [Marchantia polymorpha subsp. ruderalis]	28.5	28.5	0.17	3.8	51.52	OAE23143.1
hypothetical protein MARPO_0197s0017 [Marchantia polymorpha]	28.5	28.5	0.17	4.1	51.52	PTQ27474.1
hypothetical protein MARPO_0197s0017 [Marchantia polymorpha]	28.5	28.5	0.17	4.7	51.52	PTQ27476.1
hypothetical protein AXG93_2139s1360 [Marchantia polymorpha subsp. ruderalis]	28.1	28.1	0.09	5.1	38.89	OAE33583.1
constitutive expression of PR protein [Marchantia polymorpha]	28.1	28.1	0.09	5.1	38.89	APT68002.1
AA2
hypothetical protein MARPO_0055s0078 [Marchantia polymorpha]	672	672	0.75	0	94.01	PTQ37815.1
hypothetical protein AXG93_1160s1020 [Marchantia polymorpha subsp. ruderalis]	673	673	0.8	0	89.08	OAE21746.1
hypothetical protein MARPO_0030s0083 [Marchantia polymorpha]	358	358	0.72	1e-119	53.03	PTQ42346.1
hypothetical protein AXG93_4697s1290 [Marchantia polymorpha subsp. Ruderalis]	357	357	0.72	5e-119	53.03	OAE22492.1
AA3
hypothetical protein MARPO_0101s0042 [Marchantia polymorpha]	433	433	0.7	1e-148	95.82	PTQ32251.1
hypothetical protein AXG93_939s1110 [Marchantia polymorpha subsp. ruderalis]	432	432	0.7	2e-148	95.47	OAE21604.1
hypothetical protein AXG93_2789s1260 [Marchantia polymorpha subsp. ruderalis]	29.3	29.3	0.09	7.3	39.02	OAE29216.1
hypothetical protein MARPO_0191s0001 [Marchantia polymorpha]	29.3	29.3	0.09	7.5	39.02	PTQ27581.1
hypothetical protein AXG93_4448s1340 [Marchantia polymorpha subsp. ruderalis]	28.9	28.9	0.12	8.1	32.2	OAE18699.1
AA4
hypothetical protein MARPO_0101s0042 [Marchantia polymorpha]	432	432	0.69	2e-148	95.82	PTQ32251.1
hypothetical protein AXG93_939s1110 [Marchantia polymorpha subsp. ruderalis]	432	432	0.69	3e-148	95.47	OAE21604.1
hypothetical protein AXG93_2789s1260 [Marchantia polymorpha subsp. ruderalis]	29.3	29.3	0.09	8.2	39.02	OAE29216.1
hypothetical protein MARPO_0191s0001 [Marchantia polymorpha]	29.3	29.3	0.09	8.8	39.02	PTQ27581.1
hypothetical protein AXG93_4448s1340 [Marchantia polymorpha subsp. ruderalis]	28.9	28.9	0.12	8.6	32.2	OAE18699.1
AA5
hypothetical protein AXG93_4751s1100 [Marchantia polymorpha subsp. ruderalis]	479	479	0.74	2e-170	99.67	OAE19205.1
